# Supplementary material for: Inhibition of prolyl-tRNA synthetase and efflux pumps as a dual-targeting strategy against multidrug-resistant bacteria
Source: J Enzyme Inhib Med Chem. 2026 Mar 18;41(1):2640718. doi: 10.1080/14756366.2026.2640718 (PMC13003883; doi:10.1080/14756366.2026.2640718)
Supplement: Supplemental_Table1_revised.xlsx [file IENZ_A_2640718_SM3117.xlsx]

## Sheet: All AMR genes
Supplemental Table 1. Genome-based resistome analysis of the bacterial pathogens K. pneumoniae (BAA-1705, BAA1706 and 10031), E. coli (25922 and 35218), B. cenocepacia (BAA-245) and S. aureus (29213)
Number of genes	ARO Term	Gene family	Drug class	Resistance mechanism	Kpn BAA-1705	Kpn BAA-1706	Kpn 10031	Ec 25922	Ec 35218	Sa 29213	Bc BAA-245
Efflux pumps and regulators
1	acrA	resistance-nodulation-cell division (RND) antibiotic efflux pump	fluoroquinolone, cephalosporin, glycylcycline, penicillin beta-lactam, tetracycline, rifamycin, phenicol, disinfecting agents and antiseptics	antibiotic efflux	Y	Y	Y	Y	Y	N	Y
2	acrB	resistance-nodulation-cell division (RND) antibiotic efflux pump	fluoroquinolone antibiotic, cephalosporin, glycylcycline, penicillin beta-lactam, tetracycline antibiotic, rifamycin antibiotic, phenicol antibiotic, disinfecting agents and antiseptics	antibiotic efflux	Y	Y	Y	Y	Y	N	Y
3	AcrAB-TolC with AcrR mutation	resistance-nodulation-cell division (RND) antibiotic efflux pump	fluoroquinolone antibiotic, cephalosporin, glycylcycline, penicillin beta-lactam, tetracycline antibiotic, rifamycin antibiotic, phenicol antibiotic, disinfecting agents and antiseptics	antibiotic target alteration, antibiotic efflux	Y	Y	Y	Y	Y	N	N
4	AcrAB-TolC with MarR mutations	resistance-nodulation-cell division (RND) antibiotic efflux pump	fluoroquinolone, cephalosporin, glycylcycline, penicillin beta-lactam, tetracycline, rifamycin , phenicol , disinfecting agents and antiseptics	antibiotic target alteration, antibiotic efflux	Y	Y	Y	Y	Y	N	N
5	acrD	resistance-nodulation-cell division (RND) antibiotic efflux pump	aminoglycoside antibiotic	antibiotic efflux	N	N	N	Y	Y	N	N
6	AcrE	resistance-nodulation-cell division (RND) antibiotic efflux pump	fluoroquinolone antibiotic, cephalosporin, penicillin beta-lactam	antibiotic efflux	Y	Y	Y	Y	Y	N	N
7	AcrF	resistance-nodulation-cell division (RND) antibiotic efflux pump	fluoroquinolone antibiotic, cephalosporin, penicillin beta-lactam	antibiotic efflux	Y	Y	Y	Y	Y	N	N
8	AcrS	resistance-nodulation-cell division (RND) antibiotic efflux pump	fluoroquinolone antibiotic, cephalosporin, glycylcycline, penicillin beta-lactam, tetracycline antibiotic, rifamycin antibiotic, phenicol antibiotic, disinfecting agents and antiseptics	antibiotic efflux	N	N	N	Y	Y	N	N
9	adeB	resistance-nodulation-cell division (RND) antibiotic efflux pump	glycylcycline; tetracycline antibiotic	antibiotic efflux	N	N	N	N	N	N	Y
10	adeF	resistance-nodulation-cell division (RND) antibiotic efflux pump	fluoroquinolone, tetracycline	antibiotic efflux	Y	Y	Y	N	N	N	Y
11	adeG	resistance-nodulation-cell division (RND) antibiotic efflux pump	fluoroquinolone antibiotic; tetracycline antibiotic	antibiotic efflux	N	N	N	N	N	N	Y
12	adeL	resistance-nodulation-cell division (RND) antibiotic efflux pump	fluoroquinolone antibiotic; tetracycline antibiotic	antibiotic efflux	N	N	N	N	N	N	Y
13	adeR	resistance-nodulation-cell division (RND) antibiotic efflux pump	glycylcycline; tetracycline antibiotic	antibiotic efflux	N	N	N	N	N	N	Y
14	amrA	resistance-nodulation-cell division (RND) antibiotic efflux pump	macrolide antibiotic; aminoglycoside antibiotic	antibiotic efflux	N	N	N	N	N	N	Y
15	amrB	resistance-nodulation-cell division (RND) antibiotic efflux pump	macrolide antibiotic; aminoglycoside antibiotic	antibiotic efflux	N	N	N	N	N	N	Y
16	arlR	major facilitator superfamily (MFS) antibiotic efflux pump	fluoroquinolone antibiotic, disinfecting agents and antiseptics	antibiotic efflux	N	N	N	N	N	Y	N
17	arlS	major facilitator superfamily (MFS) antibiotic efflux pump	fluoroquinolone antibiotic, disinfecting agents and antiseptics	antibiotic efflux	N	N	N	N	N	Y	N
18	baeR	resistance-nodulation-cell division (RND) antibiotic efflux pump	aminoglycoside , aminocoumarin	antibiotic efflux	Y	Y	Y	Y	Y	N	N
19	baeS	major facilitator superfamily (MFS) antibiotic efflux pump	macrolide antibiotic, fluoroquinolone antibiotic, cephalosporin, penicillin beta-lactam, tetracycline antibiotic	antibiotic efflux	Y	Y	Y	Y	Y	N	N
20	cmlA1	major facilitator superfamily (MFS) antibiotic efflux pump	phenicol antibiotic	antibiotic efflux	N	N	N	N	Y	N	N
21	cpxA	resistance-nodulation-cell division (RND) antibiotic efflux pump	aminoglycoside antibiotic, aminocoumarin antibiotic	antibiotic efflux	Y	Y	Y	Y	Y	N	N
22	CRP	resistance-nodulation-cell division (RND) antibiotic efflux pump	macrolide, fluoroquinolone, penicillin beta-lactam	antibiotic efflux	Y	Y	Y	Y	Y	N	N
23	CrcB	multidrug and toxic compound extrusion (MATE) transporter	aminoglycoside antibiotic	antibiotic efflux	N	N	Y	N	N	N	N
24	emrA	major facilitator superfamily (MFS) antibiotic efflux pump	fluoroquinolone antibiotic	antibiotic efflux	N	N	N	Y	Y	N	N
25	emrB	major facilitator superfamily (MFS) antibiotic efflux pump	fluoroquinolone antibiotic	antibiotic efflux	N	N	N	Y	Y	N	Y
26	emrE	small multidrug resistance (SMR) antibiotic efflux pump	macrolide antibiotic	antibiotic efflux	N	N	N	Y	Y	N	N
27	emrK	major facilitator superfamily (MFS) antibiotic efflux pump	tetracycline antibiotic	antibiotic efflux	N	N	N	Y	Y	N	N
28	emrR	major facilitator superfamily (MFS) antibiotic efflux pump	fluoroquinolone	antibiotic efflux	Y	Y	Y	Y	Y	N	N
29	emrY	major facilitator superfamily (MFS) antibiotic efflux pump	tetracycline antibiotic	antibiotic efflux	N	N	N	Y	Y	N	N
30	evgA	major facilitator superfamily (MFS) antibiotic efflux pump, resistance-nodulation-cell division (RND) antibiotic efflux pump	macrolide antibiotic, fluoroquinolone antibiotic, penicillin beta-lactam, tetracycline antibiotic	antibiotic efflux	Y	Y	Y	Y	Y	N	N
31	evgS	major facilitator superfamily (MFS) antibiotic efflux pump, resistance-nodulation-cell division (RND) antibiotic efflux pump	macrolide antibiotic, fluoroquinolone antibiotic, penicillin beta-lactam, tetracycline antibiotic	antibiotic efflux	N	N	N	Y	Y	N	N
32	farA	major facilitator superfamily (MFS) antibiotic efflux pump	antibacterial free fatty acids	antibiotic efflux	N	N	N	N	N	N	Y
33	gadW	resistance-nodulation-cell division (RND) antibiotic efflux pump	macrolide antibiotic, fluoroquinolone antibiotic, penicillin beta-lactam	antibiotic efflux	N	N	N	Y	Y	N	N
34	gadX	resistance-nodulation-cell division (RND) antibiotic efflux pump	macrolide antibiotic, fluoroquinolone antibiotic, penicillin beta-lactam	antibiotic efflux	N	N	N	Y	Y	N	N
35	golS	resistance-nodulation-cell division (RND) antibiotic efflux pump	monobactam; carbapenem; cephalosporin; penicillin beta-lactam; phenicol antibiotic	antibiotic efflux	N	N	N	N	N	N	Y
36	H-NS	major facilitator superfamily (MFS) antibiotic efflux pump, resistance-nodulation-cell division (RND) antibiotic efflux pump	macrolide, fluoroquinolone, cephalosporin, penicillin beta-lactam, tetracycline	antibiotic efflux	Y	Y	Y	Y	Y	N	N
37	kdpD	kdpDE	aminoglycoside antibiotic	antibiotic efflux	N	N	N	N	N	Y	N
38	kdpE	kdpDE	aminoglycoside antibiotic	antibiotic efflux	N	N	N	Y	Y	N	Y
39	KpnE	small multidrug resistance (SMR) antibiotic efflux pump	macrolide, aminoglycoside, cephalosporin, tetracycline, peptide, rifamycin , disinfecting agents and antiseptics	antibiotic efflux	Y	Y	N	Y	Y	N	N
40	KpnF	small multidrug resistance (SMR) antibiotic efflux pump	macrolide, aminoglycoside, cephalosporin, tetracycline, peptide, rifamycin, disinfecting agents and antiseptics	antibiotic efflux	Y	Y	N	N	Y	N	N
41	KpnG	major facilitator superfamily (MFS) antibiotic efflux pump	macrolide, fluoroquinolone , aminoglycoside, carbapenem, cephalosporin, penicillin beta-lactam, peptide	antibiotic efflux	Y	Y	Y	N	N	N	Y
42	KpnH	major facilitator superfamily (MFS) antibiotic efflux pump	macrolide, fluoroquinolone , aminoglycoside, carbapenem, cephalosporin, penicillin beta-lactam, peptide	antibiotic efflux	Y	Y	Y	N	N	N	Y
43	leuO	major facilitator superfamily (MFS) antibiotic efflux pump	nucleoside, disinfecting agents and antiseptics	antibiotic efflux	Y	Y	Y	Y	N	N	N
44	LmrS	major facilitator superfamily (MFS) antibiotic efflux pump	macrolide antibiotic, aminoglycoside antibiotic, oxazolidinone antibiotic, diaminopyrimidine antibiotic, phenicol antibiotic	antibiotic efflux	N	N	N	N	N	Y	N
45	LptD	ATP-binding cassette (ABC) antibiotic efflux pump	carbapenem, peptide, aminocoumarin, rifamycin	antibiotic efflux	Y	Y	Y	N	N	N	N
46	marA	resistance-nodulation-cell division (RND) antibiotic efflux pump, General Bacterial Porin with reduced permeability to beta-lactams	fluoroquinolone, monobactam, carbapenem, cephalosporin, glycylcycline, penicillin beta-lactam, tetracycline, rifamycin , phenicol , disinfecting agents and antiseptics	antibiotic efflux, reduced permeability to antibiotic	Y	Y	Y	Y	Y	N	N
47	mdfA	major facilitator superfamily (MFS) antibiotic efflux pump	tetracycline antibiotic, phenicol antibiotic, disinfecting agents and antiseptics	antibiotic efflux	N	N	N	Y	Y	N	N
48	mdtA	resistance-nodulation-cell division (RND) antibiotic efflux pump	aminocoumarin antibiotic	antibiotic efflux	Y	Y	N	Y	Y	N	N
49	mdtB	resistance-nodulation-cell division (RND) antibiotic efflux pump	aminocoumarin antibiotic	antibiotic efflux	Y	Y	Y	Y	Y	N	N
50	mdtC	resistance-nodulation-cell division (RND) antibiotic efflux pump	aminocoumarin antibiotic	antibiotic efflux	Y	Y	Y	Y	Y	N	Y
51	mdtE	resistance-nodulation-cell division (RND) antibiotic efflux pump	macrolide antibiotic, fluoroquinolone antibiotic, penicillin beta-lactam	antibiotic efflux	N	N	N	Y	Y	N	N
52	mdtF	resistance-nodulation-cell division (RND) antibiotic efflux pump	macrolide antibiotic, fluoroquinolone antibiotic, penicillin beta-lactam	antibiotic efflux	N	N	N	Y	Y	N	N
53	mdtG	major facilitator superfamily (MFS) antibiotic efflux pump	phosphonic acid antibiotic	antibiotic efflux	N	N	N	Y	Y	N	N
54	mdtH	major facilitator superfamily (MFS) antibiotic efflux pump	fluoroquinolone antibiotic	antibiotic efflux	N	N	N	Y	N	N	N
55	mdtM	major facilitator superfamily (MFS) antibiotic efflux pump	fluoroquinolone antibiotic, lincosamide antibiotic, nucleoside antibiotic, phenicol antibiotic, disinfecting agents and antiseptics	antibiotic efflux	N	N	N	Y	N	N	N
56	mdtN	major facilitator superfamily (MFS) antibiotic efflux pump	nucleoside antibiotic, disinfecting agents and antiseptics	antibiotic efflux	N	N	N	Y	Y	N	N
57	mdtO	major facilitator superfamily (MFS) antibiotic efflux pump	nucleoside antibiotic, disinfecting agents and antiseptics	antibiotic efflux	N	N	N	Y	Y	N	N
58	mdtP	major facilitator superfamily (MFS) antibiotic efflux pump	nucleoside antibiotic, disinfecting agents and antiseptics	antibiotic efflux	N	N	N	Y	Y	N	N
59	mepR	multidrug and toxic compound extrusion (MATE) transporter	glycylcycline, tetracycline antibiotic	antibiotic efflux	N	N	N	N	N	Y	N
60	MexA	resistance-nodulation-cell division (RND) antibiotic efflux pump	macrolide antibiotic; fluoroquinolone antibiotic; monobactam; carbapenem; cephalosporin; penicillin beta-lactam; tetracycline antibiotic; peptide antibiotic; aminocoumarin antibiotic; diaminopyrimidine antibiotic; sulfonamide antibiotic; phenicol antibiotic	antibiotic efflux	N	N	N	N	N	N	Y
61	MexK	resistance-nodulation-cell division (RND) antibiotic efflux pump	macrolide antibiotic; tetracycline antibiotic; disinfecting agents and antiseptics	antibiotic efflux	N	N	N	N	N	N	Y
62	MexZ	resistance-nodulation-cell division (RND) antibiotic efflux pump	macrolide antibiotic; fluoroquinolone antibiotic; aminoglycoside antibiotic; carbapenem; cephalosporin; penicillin beta-lactam; tetracycline antibiotic; phenicol antibiotic; disinfecting agents and antiseptics	antibiotic efflux	N	N	N	N	N	N	Y
63	mgrA	ATP-binding cassette (ABC) antibiotic efflux pump, major facilitator superfamily (MFS) antibiotic efflux pump	fluoroquinolone antibiotic, cephalosporin, penicillin beta-lactam, tetracycline antibiotic, peptide antibiotic, disinfecting agents and antiseptics	antibiotic efflux	N	N	N	N	N	Y	N
64	msbA	ATP-binding cassette (ABC) antibiotic efflux pump	nitroimidazole	antibiotic efflux	Y	Y	Y	Y	Y	N	N
65	MuxB	resistance-nodulation-cell division (RND) antibiotic efflux pump	macrolide antibiotic; monobactam; tetracycline antibiotic; aminocoumarin antibiotic	antibiotic efflux	N	N	N	N	N	N	Y
66	norA	major facilitator superfamily (MFS) antibiotic efflux pump	fluoroquinolone antibiotic	antibiotic efflux	N	N	N	N	N	Y	N
67	norC	major facilitator superfamily (MFS) antibiotic efflux pump	fluoroquinolone antibiotic, disinfecting agents and antiseptics	antibiotic efflux	N	N	N	N	N	Y	N
68	OpmB	resistance-nodulation-cell division (RND) antibiotic efflux pump	macrolide antibiotic; monobactam; tetracycline antibiotic; aminocoumarin antibiotic	antibiotic efflux	N	N	N	N	N	N	Y
69	OprM	resistance-nodulation-cell division (RND) antibiotic efflux pump	macrolide antibiotic; fluoroquinolone antibiotic; monobactam; aminoglycoside antibiotic; carbapenem; cephalosporin; penicillin beta-lactam; tetracycline antibiotic; peptide antibiotic; aminocoumarin antibiotic; diaminopyrimidine antibiotic; sulfonamide antibiotic; phenicol antibiotic; disinfecting agents and antiseptics	antibiotic efflux	N	N	N	N	N	N	Y
70	OprZ	resistance-nodulation-cell division (RND) antibiotic efflux pump	macrolide antibiotic; fluoroquinolone antibiotic; aminoglycoside antibiotic; cephalosporin	antibiotic efflux	N	N	N	N	N	N	Y
71	oqxA	resistance-nodulation-cell division (RND) antibiotic efflux pump	fluoroquinolone, glycylcycline, tetracycline, diaminopyrimidine, nitrofuran	antibiotic efflux	Y	Y	Y	N	N	N	Y
72	oqxB	resistance-nodulation-cell division (RND) antibiotic efflux pump	fluoroquinolone, glycylcycline, tetracycline, diaminopyrimidine, nitrofuran	antibiotic efflux	Y	Y	N	N	N	N	N
73	ParR	resistance-nodulation-cell division (RND) antibiotic efflux pump; Outer Membrane Porin (Opr)	macrolide antibiotic; fluoroquinolone antibiotic; monobactam; aminoglycoside antibiotic; carbapenem; cephalosporin; penicillin beta-lactam; tetracycline antibiotic; phenicol antibiotic; disinfecting agents and antiseptics	antibiotic efflux; reduced permeability to antibiotic	N	N	N	N	N	N	Y
74	qacEdelta1	major facilitator superfamily (MFS) antibiotic efflux pump	disinfecting agents and antiseptics	antibiotic efflux	Y	Y	N	N	N	N	N
75	qacJ	small multidrug resistance (SMR) antibiotic efflux pump	disinfecting agents and antiseptics	antibiotic efflux	N	N	N	N	Y	N	N
76	ramA	AraC/XylS	resistance-nodulation-cell division (RND) antibiotic efflux pump	aminoglycoside antibiotic, aminocoumarin antibiotic	Y	Y	Y	N	N	N	N
77	rosA	major facilitator superfamily (MFS) antibiotic efflux pump	peptide antibiotic	antibiotic efflux	N	N	N	N	N	N	Y
78	rsmA	resistance-nodulation-cell division (RND) antibiotic efflux pump	fluoroquinolone, diaminopyrimidine , phenicol	antibiotic efflux	Y	Y	Y	Y	Y	N	N
79	sdiA	major facilitator superfamily (MFS) antibiotic efflux pump, resistance-nodulation-cell division (RND) antibiotic efflux pump	macrolide antibiotic, fluoroquinolone antibiotic, penicillin beta-lactam, tetracycline antibiotic	antibiotic efflux	Y	Y	Y	Y	Y	N	N
80	sdrM	major facilitator superfamily (MFS) antibiotic efflux pump	fluoroquinolone antibiotic, disinfecting agents and antiseptics	antibiotic efflux	N	N	N	N	N	Y	N
81	sepA	small multidrug resistance (SMR) antibiotic efflux pump	disinfecting agents and antiseptics	antibiotic efflux	N	N	N	N	N	Y	N
82	soxR	ATP-binding cassette (ABC) antibiotic efflux pump, major facilitator superfamily (MFS) antibiotic efflux pump, resistance-nodulation-cell division (RND) antibiotic efflux pump	fluoroquinolone antibiotic, cephalosporin, glycylcycline, penicillin beta-lactam, tetracycline antibiotic, rifamycin antibiotic, phenicol antibiotic, disinfecting agents and antiseptics	antibiotic target alteration, antibiotic efflux	Y	Y	Y	Y	Y	N	N
83	soxS	ATP-binding cassette (ABC) antibiotic efflux pump, major facilitator superfamily (MFS) antibiotic efflux pump, resistance-nodulation-cell division (RND) antibiotic efflux pump, General Bacterial Porin with reduced permeability to beta-lactams	fluoroquinolone antibiotic, monobactam, carbapenem, cephalosporin, glycylcycline, penicillin beta-lactam, tetracycline antibiotic, rifamycin antibiotic, phenicol antibiotic, disinfecting agents and antiseptics	antibiotic target alteration, antibiotic efflux, reduced permeability to antibiotic	Y	Y	Y	Y	Y	N	N
84	tet(64)	major facilitator superfamily (MFS) antibiotic efflux pump	tetracycline antibiotic	antibiotic efflux	N	N	N	N	N	N	Y
85	tet(D)	major facilitator superfamily (MFS) antibiotic efflux pump	tetracycline antibiotic	antibiotic efflux	N	Y	N	N	N	N	N
86	TolC	ATP-binding cassette (ABC) antibiotic efflux pump, major facilitator superfamily (MFS) antibiotic efflux pump, resistance-nodulation-cell division (RND) antibiotic efflux pump	macrolide antibiotic, fluoroquinolone antibiotic, aminoglycoside antibiotic, carbapenem, cephalosporin, glycylcycline, penicillin beta-lactam, tetracycline antibiotic, peptide antibiotic, aminocoumarin antibiotic, rifamycin antibiotic, phenicol antibiotic, disinfecting agents and antiseptics	antibiotic efflux	Y	Y	Y	Y	Y	N	N
87	YojI	ATP-binding cassette (ABC) antibiotic efflux pump	peptide antibiotic	antibiotic efflux	N	N	N	Y	Y	N	N
Antibiotic inactivation
88	AAC(2')-IIa	AAC(2')	aminoglycoside antibiotic	antibiotic inactivation	N	N	N	N	N	N	Y
89	AAC(6')-Ib10	AAC(6',)	aminoglycoside	antibiotic inactivation	Y	N	N	N	N	N	N
90	aadA1	ANT(3'')	aminoglycoside	antibiotic inactivation	N	N	N	N	Y	N	N
91	aadA2	ANT(3',',)	aminoglycoside	antibiotic inactivation	Y	Y	N	N	Y	N	N
92	aadA5	ANT(3'')	aminoglycoside antibiotic	antibiotic inactivation	N	N	N	N	N	N	Y
93	APH(3')-Ia	APH(3',)	aminoglycoside	antibiotic inactivation	Y	N	N	N	N	N	Y
94	arr-1	rifampin ADP-ribosyltransferase (Arr)	rifamycin antibiotic	antibiotic inactivation	N	N	N	N	N	N	Y
95	blaZ	Beta-lactamase	['amoxicillin', 'ampicillin', 'piperacillin', 'penicillin']	antibiotic inactivation	N	N	N	N	N	Y	N
96	catA1	chloramphenicol acetyltransferase (CAT)	phenicol	antibiotic inactivation	Y	N	N	N	N	N	N
97	CTX-M-14	CTX-M beta-lactamase	cephalosporin	antibiotic inactivation	N	Y	N	N	N	N	N
98	DHA-1	DHA beta-lactamase	cephalosporin	antibiotic inactivation	N	Y	N	N	N	N	N
99	EC-14	EC beta-lactamase	cephalosporin	antibiotic inactivation	N	N	N	N	N	N	N
100	EC-5	Beta-latcamase	cephalosporin	antibiotic inactivation	N	N	N	N	Y	N	N
101	FosA5	fosfomycin thiol transferase	fluoroquinolone antibiotic, aminoglycoside antibiotic, phosphonic acid antibiotic	antibiotic inactivation	N	N	Y	N	N	N	N
102	FosA6	fosfomycin thiol transferase	phosphonic acid	antibiotic inactivation	Y	Y	N	N	N	N	N
103	FosB	fosfomycin thiol transferase	phosphonic acid antibiotic	antibiotic inactivation	N	N	N	N	N	Y	N
104	KPC-2	KPC beta-lactamase	monobactam, carbapenem, cephalosporin, penicillin beta-lactam	antibiotic inactivation	Y	N	N	N	N	N	N
105	mphA	macrolide phosphotransferase (MPH)	macrolide	antibiotic inactivation	Y	Y	N	N	N	N	N
106	Mrx	macrolide phosphotransferase (MPH)	macrolide	antibiotic inactivation	Y	Y	N	N	N	N	N
107	NmcR	IMI beta-lactamase	carbapenem; cephalosporin; penicillin beta-lactam	antibiotic inactivation	N	N	N	N	N	N	Y
108	OXA-1142	OXA beta-lactamase	penicillin beta-lactam	antibiotic inactivation	N	N	N	N	N	N	Y
109	OXA-9	Beta-lactamase	penicillin beta-lactam	antibiotic inactivation	Y	N	N	N	N	N	N
110	PC1	BlaZ beta-lactamase	penicillin beta-lactam	antibiotic inactivation	N	N	N	N	N	Y	N
111	PEN-A30	PEN-A beta-lactamase	penicillin beta-lactam	antibiotic inactivation	N	N	N	N	N	N	Y
112	PEN-B4	PEN-B beta-lactamase	penicillin beta-lactam	antibiotic inactivation	N	N	N	N	N	N	Y
113	PNC-1	PNC beta-lactamase	cephalosporin	antibiotic inactivation	N	N	N	N	N	N	Y
114	SHV-1	SHV beta-lactamase	cephalosporin, penicillin beta-lactam	antibiotic inactivation	N	N	Y	N	N	N	N
115	SHV-11	SHV beta-lactamase	cephalosporin, penicillin beta-lactam	antibiotic inactivation	Y	N	N	N	N	N	N
116	SHV-158	Beta-lactamase	penicillin beta-lactam, cephalosporin	antibiotic inactivation	Y	N	N	N	N	N	N
117	SHV-159	Beta-lactamase	penicillin beta-lactam, cephalosporin	antibiotic inactivation	Y	N	N	N	N	N	N
118	SHV-182	Beta-lactamase	penicillin beta-lactam, cephalosporin	antibiotic inactivation	Y	N	N	N	N	N	N
119	SHV-27	SHV beta-lactamase	cephalosporin, penicillin beta-lactam	antibiotic inactivation	N	Y	N	N	N	N	N
120	TEM-1	TEM beta-lactamase	monobactam, cephalosporin, penicillin beta-lactam	antibiotic inactivation	Y	N	N	N	Y	N	N
121	TEM-122	Beta-lactamase	penicillin beta-lactam, cephalosporin, monobactam	antibiotic inactivation	Y	N	N	N	N	N	N
122	TEM-163	Beta-lactamase	penicillin beta-lactam, cephalosporin, monobactam	antibiotic inactivation	Y	N	N	N	N	N	N
Antibiotic target alteration, protection or replacement
123	ArnT	pmr phosphoethanolamine transferase	peptide	antibiotic target alteration	Y	Y	Y	Y	Y	N	N
124	bacA	undecaprenyl pyrophosphate related proteins	peptide antibiotic	antibiotic target alteration	N	N	N	Y	Y	N	N
125	eptA	pmr phosphoethanolamine transferase	peptide antibiotic	antibiotic target alteration	N	N	N	Y	Y	N	N
126	eptB	pmr phosphoethanolamine transferase	peptide	antibiotic target alteration	Y	Y	Y	N	N	N	N
127	PmrF	pmr phosphoethanolamine transferase	peptide antibiotic	antibiotic target alteration	N	N	N	Y	Y	N	Y
128	ugd	pmr phosphoethanolamine transferase	peptide antibiotic	antibiotic target alteration	N	N	N	Y	Y	N	N
129	vanG	glycopeptide resistance gene cluster, Van ligase	glycopeptide	antibiotic target alteration	Y	Y	Y	Y	Y	N	N
130	vanT	glycopeptide resistance gene cluster, vanT	glycopeptide antibiotic	antibiotic target alteration	N	N	N	N	N	Y	N
131	QnrB4	quinolone resistance protein (qnr)	fluorquinolone antibiotic	antibiotic target protection	N	Y	N	N	N	N	N
132	dfrA12	trimethoprim resistant dihydrofolate reductase dfr	diaminopyrimidine	antibiotic target replacement	Y	Y	N	N	N	N	N
133	sul1	sulfonamide resistant sul	sulfonamide	antibiotic target replacement	Y	Y	N	N	Y	N	N
Outer membrane porins with reduced permeability to antibiotics
134	MdtQ	Outer Membrane Porin (Opr)	monobactam, carbapenem, cephalosporin, penicillin beta-lactam	reduced permeability to antibiotic	Y	Y	Y	N	N	N	N
135	Omp38	General Bacterial Porin with reduced permeability to beta-lactams	monobactam; carbapenem; cephalosporin; penicillin beta-lactam	reduced permeability to antibiotic	N	N	N	N	N	N	Y
136	OmpA	General Bacterial Porin with reduced permeability to peptide antibiotics	peptide	reduced permeability to antibiotic	Y	Y	Y	N	N	N	N
137	OmpK37	General Bacterial Porin with reduced permeability to beta-lactams	monobactam, carbapenem, cephalosporin, penicillin beta-lactam	reduced permeability to antibiotic	Y	Y	Y	N	N	N	N

## Sheet: Efflux pump genes
Supplemental Table 1. Genome-based resistome analysis of the bacterial pathogens K. pneumoniae (BAA-1705, BAA1706 and 10031), E. coli (25922 and 35218), B. cenocepacia (BAA-245) and S. aureus (29213)
Number of genes	ARO Term	Gene family	Drug class	Resistance mechanism	Kpn BAA-1705	Kpn BAA-1706	Kpn 10031	Ec 25922	Ec 35218	Sa 29213	Bc BAA-245	Additional information extracted from CARD
Regulatory systems modulating antibiotic efflux
1	AcrAB-TolC with AcrR mutation	resistance-nodulation-cell division (RND) antibiotic efflux pump	fluoroquinolone antibiotic, cephalosporin, glycylcycline, penicillin beta-lactam, tetracycline antibiotic, rifamycin antibiotic, phenicol antibiotic, disinfecting agents and antiseptics	antibiotic target alteration, antibiotic efflux	Y	Y	Y	Y	Y	N	N	AcrR is a repressor of the AcrAB-TolC multidrug efflux complex. AcrR mutations result in high level antibiotic resistance.
2	AcrAB-TolC with MarR mutations	resistance-nodulation-cell division (RND) antibiotic efflux pump	fluoroquinolone, cephalosporin, glycylcycline, penicillin beta-lactam, tetracycline, rifamycin , phenicol , disinfecting agents and antiseptics	antibiotic target alteration, antibiotic efflux	Y	Y	Y	Y	Y	N	N	MarR is a repressor of the mar operon marRAB, thus regulating the expression of marA, the activator of multidrug efflux pump AcrAB. Mutations are implicated in AcrAB overexpression.
3	arlR	major facilitator superfamily (MFS) antibiotic efflux pump	fluoroquinolone antibiotic, disinfecting agents and antiseptics	antibiotic efflux	N	N	N	N	N	Y	N
4	arlS	major facilitator superfamily (MFS) antibiotic efflux pump	fluoroquinolone antibiotic, disinfecting agents and antiseptics	antibiotic efflux	N	N	N	N	N	Y	N
5	evgA	major facilitator superfamily (MFS) antibiotic efflux pump, resistance-nodulation-cell division (RND) antibiotic efflux pump	macrolide antibiotic, fluoroquinolone antibiotic, penicillin beta-lactam, tetracycline antibiotic	antibiotic efflux	Y	Y	Y	Y	Y	N	N	EvgA, when phosphorylated, is a positive regulator for efflux protein complexes emrKY and mdtEF.
6	evgS	major facilitator superfamily (MFS) antibiotic efflux pump, resistance-nodulation-cell division (RND) antibiotic efflux pump	macrolide antibiotic, fluoroquinolone antibiotic, penicillin beta-lactam, tetracycline antibiotic	antibiotic efflux	N	N	N	Y	Y	N	N	EvgS is a sensor protein that phosphorylates the regulatory protein EvgA.
7	H-NS	major facilitator superfamily (MFS) antibiotic efflux pump, resistance-nodulation-cell division (RND) antibiotic efflux pump	macrolide, fluoroquinolone, cephalosporin, penicillin beta-lactam, tetracycline	antibiotic efflux	Y	Y	Y	Y	Y	N	N	H-NS is a histone-like protein involved in global gene regulation in Gram-negative bacteria.
8	kdpD	kdpDE	aminoglycoside antibiotic	antibiotic efflux	N	N	N	N	N	Y	N	A component of the two-component regulatory system kdpDE. Overexpression of kdpE is implicated in resistance to aminoglycoside antibiotics.
9	kdpE	kdpDE	aminoglycoside antibiotic	antibiotic efflux	N	N	N	Y	Y	N	Y	A component of the two-component regulatory system kdpDE. Overexpression of kdpE is implicated in resistance to aminoglycoside antibiotics.
10	marA	resistance-nodulation-cell division (RND) antibiotic efflux pump, General Bacterial Porin with reduced permeability to beta-lactams	fluoroquinolone, monobactam, carbapenem, cephalosporin, glycylcycline, penicillin beta-lactam, tetracycline, rifamycin , phenicol , disinfecting agents and antiseptics	antibiotic efflux, reduced permeability to antibiotic	Y	Y	Y	Y	Y	N	N	In the presence of antibiotic stress, E. coli overexpresses the global activator protein MarA, which besides inducing MDR efflux pump AcrAB, also down- regulates synthesis of the porin OmpF.
11	mgrA	major facilitator superfamily (MFS) antibiotic efflux pump, ATP-binding cassette (ABC) antibiotic efflux pump	fluoroquinolone antibiotic, cephalosporin, penicillin beta-lactam, tetracycline antibiotic, peptide antibiotic, disinfecting agents and antiseptics	antibiotic efflux	N	N	N	N	N	Y	N	MgrA, also known as NorR, is a positive regulator for norA expression, but is a direct repressor for norB and an indirect repressor of tet38.
12	ParR	resistance-nodulation-cell division (RND) antibiotic efflux pump; Outer Membrane Porin (Opr)	macrolide antibiotic; fluoroquinolone antibiotic; monobactam; aminoglycoside antibiotic; carbapenem; cephalosporin; penicillin beta-lactam; tetracycline antibiotic; phenicol antibiotic; disinfecting agents and antiseptics	antibiotic efflux; reduced permeability to antibiotic	N	N	N	N	N	N	Y	ParR is a component of the two-component sensor ParRS. Alongside its counterpart ParS, it confers resistance to polycationic antibiotics through the regulation of efflux components and porins.
13	ramA	AraC/XylS	resistance-nodulation-cell division (RND) antibiotic efflux pump	aminoglycoside antibiotic, aminocoumarin antibiotic	Y	Y	Y	N	N	N	N
14	sdiA	major facilitator superfamily (MFS) antibiotic efflux pump, resistance-nodulation-cell division (RND) antibiotic efflux pump	macrolide antibiotic, fluoroquinolone antibiotic, penicillin beta-lactam, tetracycline antibiotic	antibiotic efflux	Y	Y	Y	Y	Y	N	N
15	soxR	ATP-binding cassette (ABC) antibiotic efflux pump, major facilitator superfamily (MFS) antibiotic efflux pump, resistance-nodulation-cell division (RND) antibiotic efflux pump	fluoroquinolone antibiotic, cephalosporin, glycylcycline, penicillin beta-lactam, tetracycline antibiotic, rifamycin antibiotic, phenicol antibiotic, disinfecting agents and antiseptics	antibiotic target alteration, antibiotic efflux	Y	Y	Y	Y	Y	N	N	SoxR is a sensory protein that upregulates soxS expression in response to oxidative stress, leading to the expression multidrug efflux pumps
16	soxS	ATP-binding cassette (ABC) antibiotic efflux pump, major facilitator superfamily (MFS) antibiotic efflux pump, resistance-nodulation-cell division (RND) antibiotic efflux pump, General Bacterial Porin with reduced permeability to beta-lactams	fluoroquinolone antibiotic, monobactam, carbapenem, cephalosporin, glycylcycline, penicillin beta-lactam, tetracycline antibiotic, rifamycin antibiotic, phenicol antibiotic, disinfecting agents and antiseptics	antibiotic target alteration, antibiotic efflux, reduced permeability to antibiotic	Y	Y	Y	Y	Y	N	N	SoxR is a sensory protein that upregulates soxS expression in response to oxidative stress, leading to the expression multidrug efflux pumps
Resistance-nodulation-cell division (RND) antibiotic efflux pumps
1	acrA	resistance-nodulation-cell division (RND) antibiotic efflux pump	fluoroquinolone, cephalosporin, glycylcycline, penicillin beta-lactam, tetracycline, rifamycin, phenicol, disinfecting agents and antiseptics	antibiotic efflux	Y	Y	Y	Y	Y	N	Y
2	acrB	resistance-nodulation-cell division (RND) antibiotic efflux pump	fluoroquinolone antibiotic, cephalosporin, glycylcycline, penicillin beta-lactam, tetracycline antibiotic, rifamycin antibiotic, phenicol antibiotic, disinfecting agents and antiseptics	antibiotic efflux	Y	Y	Y	Y	Y	N	Y
3	acrD	resistance-nodulation-cell division (RND) antibiotic efflux pump	aminoglycoside antibiotic	antibiotic efflux	N	N	N	Y	Y	N	N
4	AcrE	resistance-nodulation-cell division (RND) antibiotic efflux pump	fluoroquinolone antibiotic, cephalosporin, penicillin beta-lactam	antibiotic efflux	Y	Y	Y	Y	Y	N	N
5	AcrF	resistance-nodulation-cell division (RND) antibiotic efflux pump	fluoroquinolone antibiotic, cephalosporin, penicillin beta-lactam	antibiotic efflux	Y	Y	Y	Y	Y	N	N
6	AcrS	resistance-nodulation-cell division (RND) antibiotic efflux pump	fluoroquinolone antibiotic, cephalosporin, glycylcycline, penicillin beta-lactam, tetracycline antibiotic, rifamycin antibiotic, phenicol antibiotic, disinfecting agents and antiseptics	antibiotic efflux	N	N	N	Y	Y	N	N
7	adeB	resistance-nodulation-cell division (RND) antibiotic efflux pump	glycylcycline; tetracycline antibiotic	antibiotic efflux	N	N	N	N	N	N	Y
8	adeF	resistance-nodulation-cell division (RND) antibiotic efflux pump	fluoroquinolone, tetracycline	antibiotic efflux	Y	Y	Y	N	N	N	Y
9	adeG	resistance-nodulation-cell division (RND) antibiotic efflux pump	fluoroquinolone antibiotic; tetracycline antibiotic	antibiotic efflux	N	N	N	N	N	N	Y
10	adeL	resistance-nodulation-cell division (RND) antibiotic efflux pump	fluoroquinolone antibiotic; tetracycline antibiotic	antibiotic efflux	N	N	N	N	N	N	Y
11	adeR	resistance-nodulation-cell division (RND) antibiotic efflux pump	glycylcycline; tetracycline antibiotic	antibiotic efflux	N	N	N	N	N	N	Y
12	amrA	resistance-nodulation-cell division (RND) antibiotic efflux pump	macrolide antibiotic; aminoglycoside antibiotic	antibiotic efflux	N	N	N	N	N	N	Y
13	amrB	resistance-nodulation-cell division (RND) antibiotic efflux pump	macrolide antibiotic; aminoglycoside antibiotic	antibiotic efflux	N	N	N	N	N	N	Y
14	baeR	resistance-nodulation-cell division (RND) antibiotic efflux pump	aminoglycoside , aminocoumarin	antibiotic efflux	Y	Y	Y	Y	Y	N	N
15	cpxA	resistance-nodulation-cell division (RND) antibiotic efflux pump	aminoglycoside antibiotic, aminocoumarin antibiotic	antibiotic efflux	Y	Y	Y	Y	Y	N	N
16	CRP	resistance-nodulation-cell division (RND) antibiotic efflux pump	macrolide, fluoroquinolone, penicillin beta-lactam	antibiotic efflux	Y	Y	Y	Y	Y	N	N
17	gadW	resistance-nodulation-cell division (RND) antibiotic efflux pump	macrolide antibiotic, fluoroquinolone antibiotic, penicillin beta-lactam	antibiotic efflux	N	N	N	Y	Y	N	N
18	gadX	resistance-nodulation-cell division (RND) antibiotic efflux pump	macrolide antibiotic, fluoroquinolone antibiotic, penicillin beta-lactam	antibiotic efflux	N	N	N	Y	Y	N	N
19	golS	resistance-nodulation-cell division (RND) antibiotic efflux pump	monobactam; carbapenem; cephalosporin; penicillin beta-lactam; phenicol antibiotic	antibiotic efflux	N	N	N	N	N	N	Y
20	mdtA	resistance-nodulation-cell division (RND) antibiotic efflux pump	aminocoumarin antibiotic	antibiotic efflux	Y	Y	N	Y	Y	N	N
21	mdtB	resistance-nodulation-cell division (RND) antibiotic efflux pump	aminocoumarin antibiotic	antibiotic efflux	Y	Y	Y	Y	Y	N	N
22	mdtC	resistance-nodulation-cell division (RND) antibiotic efflux pump	aminocoumarin antibiotic	antibiotic efflux	Y	Y	Y	Y	Y	N	Y
23	mdtE	resistance-nodulation-cell division (RND) antibiotic efflux pump	macrolide antibiotic, fluoroquinolone antibiotic, penicillin beta-lactam	antibiotic efflux	N	N	N	Y	Y	N	N
24	mdtF	resistance-nodulation-cell division (RND) antibiotic efflux pump	macrolide antibiotic, fluoroquinolone antibiotic, penicillin beta-lactam	antibiotic efflux	N	N	N	Y	Y	N	N
25	MexA	resistance-nodulation-cell division (RND) antibiotic efflux pump	macrolide antibiotic; fluoroquinolone antibiotic; monobactam; carbapenem; cephalosporin; penicillin beta-lactam; tetracycline antibiotic; peptide antibiotic; aminocoumarin antibiotic; diaminopyrimidine antibiotic; sulfonamide antibiotic; phenicol antibiotic	antibiotic efflux	N	N	N	N	N	N	Y
26	MexK	resistance-nodulation-cell division (RND) antibiotic efflux pump	macrolide antibiotic; tetracycline antibiotic; disinfecting agents and antiseptics	antibiotic efflux	N	N	N	N	N	N	Y
27	MexZ	resistance-nodulation-cell division (RND) antibiotic efflux pump	macrolide antibiotic; fluoroquinolone antibiotic; aminoglycoside antibiotic; carbapenem; cephalosporin; penicillin beta-lactam; tetracycline antibiotic; phenicol antibiotic; disinfecting agents and antiseptics	antibiotic efflux	N	N	N	N	N	N	Y
28	MuxB	resistance-nodulation-cell division (RND) antibiotic efflux pump	macrolide antibiotic; monobactam; tetracycline antibiotic; aminocoumarin antibiotic	antibiotic efflux	N	N	N	N	N	N	Y
29	OpmB	resistance-nodulation-cell division (RND) antibiotic efflux pump	macrolide antibiotic; monobactam; tetracycline antibiotic; aminocoumarin antibiotic	antibiotic efflux	N	N	N	N	N	N	Y
30	OprM	resistance-nodulation-cell division (RND) antibiotic efflux pump	macrolide antibiotic; fluoroquinolone antibiotic; monobactam; aminoglycoside antibiotic; carbapenem; cephalosporin; penicillin beta-lactam; tetracycline antibiotic; peptide antibiotic; aminocoumarin antibiotic; diaminopyrimidine antibiotic; sulfonamide antibiotic; phenicol antibiotic; disinfecting agents and antiseptics	antibiotic efflux	N	N	N	N	N	N	Y
31	OprZ	resistance-nodulation-cell division (RND) antibiotic efflux pump	macrolide antibiotic; fluoroquinolone antibiotic; aminoglycoside antibiotic; cephalosporin	antibiotic efflux	N	N	N	N	N	N	Y
32	oqxA	resistance-nodulation-cell division (RND) antibiotic efflux pump	fluoroquinolone, glycylcycline, tetracycline, diaminopyrimidine, nitrofuran	antibiotic efflux	Y	Y	Y	N	N	N	Y
33	oqxB	resistance-nodulation-cell division (RND) antibiotic efflux pump	fluoroquinolone, glycylcycline, tetracycline, diaminopyrimidine, nitrofuran	antibiotic efflux	Y	Y	N	N	N	N	N
34	rsmA	resistance-nodulation-cell division (RND) antibiotic efflux pump	fluoroquinolone, diaminopyrimidine , phenicol	antibiotic efflux	Y	Y	Y	Y	Y	N	N
Major facilitator superfamily (MFS) antibiotic efflux pumps
1	baeS	major facilitator superfamily (MFS) antibiotic efflux pump	macrolide antibiotic, fluoroquinolone antibiotic, cephalosporin, penicillin beta-lactam, tetracycline antibiotic	antibiotic efflux	Y	Y	Y	Y	Y	N	N
2	cmlA1	major facilitator superfamily (MFS) antibiotic efflux pump	phenicol antibiotic	antibiotic efflux	N	N	N	N	Y	N	N
3	emrA	major facilitator superfamily (MFS) antibiotic efflux pump	fluoroquinolone antibiotic	antibiotic efflux	N	N	N	Y	Y	N	N
4	emrB	major facilitator superfamily (MFS) antibiotic efflux pump	fluoroquinolone antibiotic	antibiotic efflux	N	N	N	Y	Y	N	Y
5	emrK	major facilitator superfamily (MFS) antibiotic efflux pump	tetracycline antibiotic	antibiotic efflux	N	N	N	Y	Y	N	N
6	emrR	major facilitator superfamily (MFS) antibiotic efflux pump	fluoroquinolone	antibiotic efflux	Y	Y	Y	Y	Y	N	N
7	emrY	major facilitator superfamily (MFS) antibiotic efflux pump	tetracycline antibiotic	antibiotic efflux	N	N	N	Y	Y	N	N
8	farA	major facilitator superfamily (MFS) antibiotic efflux pump	antibacterial free fatty acids	antibiotic efflux	N	N	N	N	N	N	Y
9	KpnG	major facilitator superfamily (MFS) antibiotic efflux pump	macrolide, fluoroquinolone , aminoglycoside, carbapenem, cephalosporin, penicillin beta-lactam, peptide	antibiotic efflux	Y	Y	Y	N	N	N	Y
10	KpnH	major facilitator superfamily (MFS) antibiotic efflux pump	macrolide, fluoroquinolone , aminoglycoside, carbapenem, cephalosporin, penicillin beta-lactam, peptide	antibiotic efflux	Y	Y	Y	N	N	N	Y
11	leuO	major facilitator superfamily (MFS) antibiotic efflux pump	nucleoside, disinfecting agents and antiseptics	antibiotic efflux	Y	Y	Y	Y	N	N	N
12	LmrS	major facilitator superfamily (MFS) antibiotic efflux pump	macrolide antibiotic, aminoglycoside antibiotic, oxazolidinone antibiotic, diaminopyrimidine antibiotic, phenicol antibiotic	antibiotic efflux	N	N	N	N	N	Y	N
13	mdfA	major facilitator superfamily (MFS) antibiotic efflux pump	tetracycline antibiotic, phenicol antibiotic, disinfecting agents and antiseptics	antibiotic efflux	N	N	N	Y	Y	N	N
14	mdtG	major facilitator superfamily (MFS) antibiotic efflux pump	phosphonic acid antibiotic	antibiotic efflux	N	N	N	Y	Y	N	N
15	mdtH	major facilitator superfamily (MFS) antibiotic efflux pump	fluoroquinolone antibiotic	antibiotic efflux	N	N	N	Y	N	N	N
16	mdtM	major facilitator superfamily (MFS) antibiotic efflux pump	fluoroquinolone antibiotic, lincosamide antibiotic, nucleoside antibiotic, phenicol antibiotic, disinfecting agents and antiseptics	antibiotic efflux	N	N	N	Y	N	N	N
17	mdtN	major facilitator superfamily (MFS) antibiotic efflux pump	nucleoside antibiotic, disinfecting agents and antiseptics	antibiotic efflux	N	N	N	Y	Y	N	N
18	mdtO	major facilitator superfamily (MFS) antibiotic efflux pump	nucleoside antibiotic, disinfecting agents and antiseptics	antibiotic efflux	N	N	N	Y	Y	N	N
19	mdtP	major facilitator superfamily (MFS) antibiotic efflux pump	nucleoside antibiotic, disinfecting agents and antiseptics	antibiotic efflux	N	N	N	Y	Y	N	N
20	norA	major facilitator superfamily (MFS) antibiotic efflux pump	fluoroquinolone antibiotic	antibiotic efflux	N	N	N	N	N	Y	N
21	norC	major facilitator superfamily (MFS) antibiotic efflux pump	fluoroquinolone antibiotic, disinfecting agents and antiseptics	antibiotic efflux	N	N	N	N	N	Y	N
22	qacEdelta1	major facilitator superfamily (MFS) antibiotic efflux pump	disinfecting agents and antiseptics	antibiotic efflux	Y	Y	N	N	N	N	N
23	rosA	major facilitator superfamily (MFS) antibiotic efflux pump	peptide antibiotic	antibiotic efflux	N	N	N	N	N	N	Y
24	sdrM	major facilitator superfamily (MFS) antibiotic efflux pump	fluoroquinolone antibiotic, disinfecting agents and antiseptics	antibiotic efflux	N	N	N	N	N	Y	N
25	tet(64)	major facilitator superfamily (MFS) antibiotic efflux pump	tetracycline antibiotic	antibiotic efflux	N	N	N	N	N	N	Y
26	tet(D)	major facilitator superfamily (MFS) antibiotic efflux pump	tetracycline antibiotic	antibiotic efflux	N	Y	N	N	N	N	N
Small multidrug resistance (SMR) antibiotic efflux pumps
1	emrE	small multidrug resistance (SMR) antibiotic efflux pump	macrolide antibiotic	antibiotic efflux	N	N	N	Y	Y	N	N
2	KpnE	small multidrug resistance (SMR) antibiotic efflux pump	macrolide, aminoglycoside, cephalosporin, tetracycline, peptide, rifamycin , disinfecting agents and antiseptics	antibiotic efflux	Y	Y	N	Y	Y	N	N
3	KpnF	small multidrug resistance (SMR) antibiotic efflux pump	macrolide, aminoglycoside, cephalosporin, tetracycline, peptide, rifamycin, disinfecting agents and antiseptics	antibiotic efflux	Y	Y	N	N	Y	N	N
4	qacJ	small multidrug resistance (SMR) antibiotic efflux pump	disinfecting agents and antiseptics	antibiotic efflux	N	N	N	N	Y	N	N
5	sepA	small multidrug resistance (SMR) antibiotic efflux pump	disinfecting agents and antiseptics	antibiotic efflux	N	N	N	N	N	Y	N
ATP-binding cassette (ABC) antibiotic efflux pumps
1	LptD	ATP-binding cassette (ABC) antibiotic efflux pump	carbapenem, peptide, aminocoumarin, rifamycin	antibiotic efflux	Y	Y	Y	N	N	N	N
2	msbA	ATP-binding cassette (ABC) antibiotic efflux pump	nitroimidazole	antibiotic efflux	Y	Y	Y	Y	Y	N	N
3	TolC	ATP-binding cassette (ABC) antibiotic efflux pump, major facilitator superfamily (MFS) antibiotic efflux pump, resistance-nodulation-cell division (RND) antibiotic efflux pump	macrolide antibiotic, fluoroquinolone antibiotic, aminoglycoside antibiotic, carbapenem, cephalosporin, glycylcycline, penicillin beta-lactam, tetracycline antibiotic, peptide antibiotic, aminocoumarin antibiotic, rifamycin antibiotic, phenicol antibiotic, disinfecting agents and antiseptics	antibiotic efflux	Y	Y	Y	Y	Y	N	N	TolC is a protein subunit of many multidrug efflux complexes in Gram negative bacteria.
4	YojI	ATP-binding cassette (ABC) antibiotic efflux pump	peptide antibiotic	antibiotic efflux	N	N	N	Y	Y	N	N
Multidrug and toxic compound extrusion (MATE) transporters
1	CrcB	multidrug and toxic compound extrusion (MATE) transporter	aminoglycoside antibiotic	antibiotic efflux	N	N	Y	N	N	N	N
2	mepR	multidrug and toxic compound extrusion (MATE) transporter	glycylcycline, tetracycline antibiotic	antibiotic efflux	N	N	N	N	N	Y	N

## Sheet:  Antibiotic inactivation genes
Supplemental Table 1. Genome-based resistome analysis of the bacterial pathogens K. pneumoniae (BAA-1705, BAA1706 and 10031), E. coli (25922 and 35218), B. cenocepacia (BAA-245) and S. aureus (29213)
Number of genes	ARO Term	Gene family	Drug class	Resistance mechanism	Kpn BAA-1705	Kpn BAA-1706	Kpn 10031	Ec 25922	Ec 35218	Sa 29213	Bc BAA-245
Beta-lactamases
1	blaZ	Beta-lactamase	['amoxicillin', 'ampicillin', 'piperacillin', 'penicillin']	antibiotic inactivation	N	N	N	N	N	Y	N
2	CTX-M-14	CTX-M beta-lactamase	cephalosporin	antibiotic inactivation	N	Y	N	N	N	N	N
3	DHA-1	DHA beta-lactamase	cephalosporin	antibiotic inactivation	N	Y	N	N	N	N	N
4	EC-5	Beta-latcamase	cephalosporin	antibiotic inactivation	N	N	N	N	Y	N	N
5	EC-14	EC beta-lactamase	cephalosporin	antibiotic inactivation	N	N	N	N	N	N	N
6	KPC-2	KPC beta-lactamase	monobactam, carbapenem, cephalosporin, penicillin beta-lactam	antibiotic inactivation	Y	N	N	N	N	N	N
7	NmcR	IMI beta-lactamase	carbapenem; cephalosporin; penicillin beta-lactam	antibiotic inactivation	N	N	N	N	N	N	Y
8	OXA-9	Beta-lactamase	penicillin beta-lactam	antibiotic inactivation	Y	N	N	N	N	N	N
9	OXA-1142	OXA beta-lactamase	penicillin beta-lactam	antibiotic inactivation	N	N	N	N	N	N	Y
10	PC1	BlaZ beta-lactamase	penicillin beta-lactam	antibiotic inactivation	N	N	N	N	N	Y	N
11	PEN-A30	PEN-A beta-lactamase	penicillin beta-lactam	antibiotic inactivation	N	N	N	N	N	N	Y
12	PEN-B4	PEN-B beta-lactamase	penicillin beta-lactam	antibiotic inactivation	N	N	N	N	N	N	Y
13	PNC-1	PNC beta-lactamase	cephalosporin	antibiotic inactivation	N	N	N	N	N	N	Y
14	SHV-1	SHV beta-lactamase	cephalosporin, penicillin beta-lactam	antibiotic inactivation	N	N	Y	N	N	N	N
15	SHV-11	SHV beta-lactamase	cephalosporin, penicillin beta-lactam	antibiotic inactivation	Y	N	N	N	N	N	N
16	SHV-27	SHV beta-lactamase	cephalosporin, penicillin beta-lactam	antibiotic inactivation	N	Y	N	N	N	N	N
17	SHV-158	Beta-lactamase	penicillin beta-lactam, cephalosporin	antibiotic inactivation	Y	N	N	N	N	N	N
18	SHV-159	Beta-lactamase	penicillin beta-lactam, cephalosporin	antibiotic inactivation	Y	N	N	N	N	N	N
19	SHV-182	Beta-lactamase	penicillin beta-lactam, cephalosporin	antibiotic inactivation	Y	N	N	N	N	N	N
20	TEM-1	TEM beta-lactamase	monobactam, cephalosporin, penicillin beta-lactam	antibiotic inactivation	Y	N	N	N	Y	N	N
21	TEM-122	Beta-lactamase	penicillin beta-lactam, cephalosporin, monobactam	antibiotic inactivation	Y	N	N	N	N	N	N
22	TEM-163	Beta-lactamase	penicillin beta-lactam, cephalosporin, monobactam	antibiotic inactivation	Y	N	N	N	N	N	N
Aminoglycoside inactivation
1	aadA1	ANT(3'')	aminoglycoside	antibiotic inactivation	N	N	N	N	Y	N	N
2	AAC(2')-IIa	AAC(2')	aminoglycoside antibiotic	antibiotic inactivation	N	N	N	N	N	N	Y
3	AAC(6')-Ib10	AAC(6',)	aminoglycoside	antibiotic inactivation	Y	N	N	N	N	N	N
4	aadA5	ANT(3'')	aminoglycoside antibiotic	antibiotic inactivation	N	N	N	N	N	N	Y
5	aadA2	ANT(3',',)	aminoglycoside	antibiotic inactivation	Y	Y	N	N	Y	N	N
6	APH(3')-Ia	APH(3',)	aminoglycoside	antibiotic inactivation	Y	N	N	N	N	N	Y
Fosfomycin thiol transferases
1	FosA5	fosfomycin thiol transferase	fluoroquinolone antibiotic, aminoglycoside antibiotic, phosphonic acid antibiotic	antibiotic inactivation	N	N	Y	N	N	N	N
2	FosA6	fosfomycin thiol transferase	phosphonic acid	antibiotic inactivation	Y	Y	N	N	N	N	N
3	FosB	fosfomycin thiol transferase	phosphonic acid antibiotic	antibiotic inactivation	N	N	N	N	N	Y	N
Macrolide phosphotransferases
1	mphA	macrolide phosphotransferase (MPH)	macrolide	antibiotic inactivation	Y	Y	N	N	N	N	N
2	Mrx	macrolide phosphotransferase (MPH)	macrolide	antibiotic inactivation	Y	Y	N	N	N	N	N
chloramphenicol acetyltransferase
1	catA1	chloramphenicol acetyltransferase (CAT)	phenicol	antibiotic inactivation	Y	N	N	N	N	N	N
rifampin ADP-ribosyltransferase
1	arr-1	rifampin ADP-ribosyltransferase (Arr)	rifamycin antibiotic	antibiotic inactivation	N	N	N	N	N	N	Y

## Sheet: Target alteration genes
Supplemental Table 1. Genome-based resistome analysis of the bacterial pathogens K. pneumoniae (BAA-1705, BAA1706 and 10031), E. coli (25922 and 35218), B. cenocepacia (BAA-245) and S. aureus (29213)
Number of genes	ARO Term	Gene family	Drug class	Resistance mechanism	Kpn BAA-1705	Kpn BAA-1706	Kpn 10031	Ec 25922	Ec 35218	Sa 29213	Bc BAA-245
Antibiotic target alteration, protection or replacement
1	ArnT	pmr phosphoethanolamine transferase	peptide	antibiotic target alteration	Y	Y	Y	Y	Y	N	N
2	bacA	undecaprenyl pyrophosphate related proteins	peptide antibiotic	antibiotic target alteration	N	N	N	Y	Y	N	N
3	eptA	pmr phosphoethanolamine transferase	peptide antibiotic	antibiotic target alteration	N	N	N	Y	Y	N	N
4	eptB	pmr phosphoethanolamine transferase	peptide	antibiotic target alteration	Y	Y	Y	N	N	N	N
5	PmrF	pmr phosphoethanolamine transferase	peptide antibiotic	antibiotic target alteration	N	N	N	Y	Y	N	Y
6	ugd	pmr phosphoethanolamine transferase	peptide antibiotic	antibiotic target alteration	N	N	N	Y	Y	N	N
7	vanG	glycopeptide resistance gene cluster, Van ligase	glycopeptide	antibiotic target alteration	Y	Y	Y	Y	Y	N	N
8	vanT	glycopeptide resistance gene cluster, vanT	glycopeptide antibiotic	antibiotic target alteration	N	N	N	N	N	Y	N
9	QnrB4	quinolone resistance protein (qnr)	fluorquinolone antibiotic	antibiotic target protection	N	Y	N	N	N	N	N
10	dfrA12	trimethoprim resistant dihydrofolate reductase dfr	diaminopyrimidine	antibiotic target replacement	Y	Y	N	N	N	N	N
11	sul1	sulfonamide resistant sul	sulfonamide	antibiotic target replacement	Y	Y	N	N	Y	N	N

## Sheet: Porin genes
Supplemental Table 1. Genome-based resistome analysis of the bacterial pathogens K. pneumoniae (BAA-1705, BAA1706 and 10031), E. coli (25922 and 35218), B. cenocepacia (BAA-245) and S. aureus (29213)
Number of genes	ARO Term	Gene family	Drug class	Resistance mechanism	Kpn BAA-1705	Kpn BAA-1706	Kpn 10031	Ec 25922	Ec 35218	Sa 29213	Bc BAA-245
Outer membrane porins with reduced permeability to antibiotics
1	MdtQ	Outer Membrane Porin (Opr)	monobactam, carbapenem, cephalosporin, penicillin beta-lactam	reduced permeability to antibiotic	Y	Y	Y	N	N	N	N
2	Omp38	General Bacterial Porin with reduced permeability to beta-lactams	monobactam; carbapenem; cephalosporin; penicillin beta-lactam	reduced permeability to antibiotic	N	N	N	N	N	N	Y
3	OmpA	General Bacterial Porin with reduced permeability to peptide antibiotics	peptide	reduced permeability to antibiotic	Y	Y	Y	N	N	N	N
4	OmpK37	General Bacterial Porin with reduced permeability to beta-lactams	monobactam, carbapenem, cephalosporin, penicillin beta-lactam	reduced permeability to antibiotic	Y	Y	Y	N	N	N	N
